# Supplementary material for: Takeaway Food Consumption, Dietary Inflammatory Index, and Cardiometabolic Risk Factors in US Adults: Findings From NHANES (2009–2018)
Source: Food Sci Nutr. 2025 Dec 9;13(12):e71316. doi: 10.1002/fsn3.71316 (PMC12689940; doi:10.1002/fsn3.71316)
Supplement: Supplementary file 10 — Table S1: Baseline Characteristics of Nutrient Composition of DII Parameters Grouped by TFC Frequency. [file FSN3-13-e71316-s011.xlsx]

## Sheet: Table S1
Supplementary Table 1. Baseline Characteristics of Nutrient Composition of DII Parameters Grouped by TFC Frequency.
	Overall	TFC Frequency				P value
		Q1 (<2)	Q2 (2-4)	Q3 (4-6)	Q4 (≧6)
N (%)	8,556 (100%)	3,218 (37.61%)	2,453 (28.67%)	1,324 (15.47%)	1,561 (18.24%)
DII scores	1.0071 (0.9289, 1.0853)	1.0482 (0.9333, 1.1631)	1.0217 (0.8992, 1.1441)	0.9466 (0.7968, 1.0964)	0.9782 (0.8439, 1.1126)	0.6019
Energy (kcal)	0.0017 (-0.0024, 0.0057)	-0.0287 (-0.0354, -0.0220)	-0.0062 (-0.0146, 0.0021)	0.0274 (0.0157, 0.0391)	0.0346 (0.0260, 0.0433)	<0.0001
Protein (g)	-0.0004 (-0.0010, 0.0001)	-0.0029 (-0.0037, -0.0021)	-0.0014 (-0.0023, -0.0004)	0.0019 (0.0006, 0.0032)	0.0024 (0.0012, 0.0035)	<0.0001
Carbohydrate (g)	-0.0194 (-0.0217, -0.0171)	-0.0300 (-0.0340, -0.0261)	-0.0300 (-0.0340, -0.0261)	-0.0102 (-0.0164, -0.0039)	-0.0055 (-0.0099, -0.0011)	<0.0001
Dietary fiber (g)	0.1480 (0.1298, 0.1662)	0.1614 (0.1339, 0.1890)	0.1456 (0.1147, 0.1766)	0.1439 (0.1081, 0.1798)	0.1352 (0.1009, 0.1696)	0.6105
Total fat (g)	0.0427 (0.0369, 0.0484)	-0.0070 (-0.0173, 0.0033)	0.0358 (0.0239, 0.0476)	0.0789 (0.0638, 0.0939)	0.0931 (0.0797, 0.1065)	<0.0001
Total saturated fat acids (gm)	-0.0555 (-0.0625, 0.0485)	-0.1065 (-0.1206, -0.0925)	-0.0656 (-0.0789, -0.0523)	-0.0116 (-0.0300, 0.0067)	-0.0050 (-0.0221, 0.0121)	<0.0001
MUFA (g)	-0.0002 (-0.0004, 0.0000)	0.0012 (0.0009, 0.0016)	0.0012 (0.0009, 0.0016)	-0.0013 (-0.0018, -0.0008)	-0.0017 (-0.0021, -0.0012)	<0.0001
PUFA (g)	-0.0946 (-0.1016, -0.0875)	-0.0417 (-0.0539, -0.0296)	-0.0881 (-0.1024, -0.0738)	-0.1245 (-0.1428, -0.1062)	-0.1540 (-0.1716, -0.1364)	<0.0001
Cholesterol (mg)	-0.0174 (-0.0202, -0.0146)	-0.0266 (-0.0310, -0.0222)	-0.0211 (-0.0256, -0.0167)	-0.0040 (-0.0104, 0.0024)	-0.0100 (-0.0160, -0.0041)	<0.0001
Vitamin A (mcg)	0.0250 (0.0154, 0.0345)	0.0310 (0.0145, 0.0476)	0.0232 (0.0087, 0.0377)	0.0004 (-0.0171, 0.0179)	0.0386 (0.0224, 0.0548)	0.0103
β carotene (mcg)	0.3357 (0.3230, 0.3484)	0.3320 (0.3113, 0.3528)	0.3323 (0.3086, 0.3560)	0.3359 (0.3079, 0.3638)	0.3453 (0.3236, 0.3670)	0.8029
Vitamin B1 (mg)	0.0123 (0.0104, 0.0143)	0.0181 (0.0155, 0.0208)	0.0139 (0.0101, 0.0176)	0.0032 (-0.0015, 0.0080)	0.0094 (0.0055, 0.0133)	<0.0001
Vitamin B2 (mg)	-0.0138 (-0.0153, -0.0123)	-0.0113 (-0.0137, -0.0088)	-0.0134 (-0.0158, -0.0109)	-0.0171 (-0.0202, -0.0139)	-0.0154 (-0.0180, -0.0128)	0.0057
Niacin (mg)	0.0144 (0.0100, 0.0188)	0.0144 (0.0100, 0.0188)	0.0235 (0.0165, 0.0305)	-0.0081 (-0.0192, 0.0030)	-0.0085 (-0.0172, 0.0002)	<0.0001
Vitamin B6 (mg)	-0.0974 (-0.1052, -0.0896)	-0.0856 (-0.0967, -0.0744)	-0.0862 (-0.0976, -0.0748)	-0.1144 (-0.1332, -0.0957)	-0.1154 (-0.1294, -0.1013)	0.0003
Folic acid	0.1051 (0.1008, 0.1095)	0.1085 (0.1024, 0.1146)	0.1096 (0.1022, 0.1171)	0.0920 (0.0819, 0.1021)	0.1050 (0.0965, 0.1134)	0.0282
Vitamin B12 (mcg)	-0.0095 (-0.0119, -0.0070)	-0.0139 (-0.0182, -0.0096)	-0.0111 (-0.0150, -0.0072)	-0.0034 (-0.0085, 0.0017)	-0.0059 (-0.0106, -0.0012)	0.0016
Vitamin C (mg)	0.2101 (0.2001, 0.2202)	0.1966 (0.1809, 0.2123)	0.2064 (0.1876, 0.2253)	0.2318 (0.2125, 0.2511)	0.2168 (0.1961, 0.2375)	0.0233
Vitamin D (mcg)	0.2098 (0.2002, 0.2194)	0.1895 (0.1705, 0.2084)	0.2121 (0.1963, 0.2279)	0.2188 (0.1992, 0.2383)	0.2284 (0.2068, 0.2500)	0.0519
Vitamin E (mg)	0.0676 (0.0547, 0.0806)	0.1030 (0.0863, 0.1197)	0.0892 (0.0648, 0.1136)	0.0301 (0.0013, 0.0589)	0.0190 (-0.0114, 0.0495)	<0.0001
Magnesium (mg)	0.0306 (0.0199, 0.0412)	0.0462 (0.0316, 0.0608)	0.0310 (0.0156, 0.0464)	0.0310 (0.0156, 0.0464)	0.0157 (-0.0042, 0.0356)	0.0282
Iron (mg)	0.0003 (-0.0004, 0.0011)	-0.0022 (-0.0032, -0.0011)	-0.0000 (-0.0016, 0.0016)	0.0025 (0.0008, 0.0042)	0.0025 (0.0011, 0.0039)	<0.0001
Zinc (mg)	-0.0194 (-0.0276, -0.0112)	0.0086 (-0.0040, 0.0213)	-0.0151 (-0.0300, -0.0003)	-0.0409 (-0.0595, -0.0222)	-0.0476 (-0.0642, -0.0310)	<0.0001
Selenium (mcg)	-0.1065 (-0.1098, -0.1032)	-0.0906 (-0.0956, -0.0856)	-0.1042 (-0.1102, -0.0981)	-0.1207 (-0.1284, -0.1130)	-0.1206 (-0.1267, -0.1145)	<0.0001
Caffeine (mg)	0.0838 (0.0837, 0.0838)	0.0838 (0.0837, 0.0839)	0.0838 (0.0837, 0.0839)	0.0838 (0.0837, 0.0839)	0.0838 (0.0837, 0.0839)	0.9725
Alcohol (gm)	0.1540 (0.1465, 0.1616)	0.1804 (0.1680, 0.1927)	0.1517 (0.1370, 0.1665)	0.1314 (0.1123, 0.1504)	0.1380 (0.1231, 0.1528)	<0.0001
TFC, takeout food consumption; DII, dietary inflammatory index; MUFA, monounsaturated fatty acids; PUFA, polyunsaturated fats; mg, milligram; mcg, microgram; gm, gram;
