# Supplementary material for: Takeaway Food Consumption, Dietary Inflammatory Index, and Cardiometabolic Risk Factors in US Adults: Findings From NHANES (2009–2018)
Source: Food Sci Nutr. 2025 Dec 9;13(12):e71316. doi: 10.1002/fsn3.71316 (PMC12689940; doi:10.1002/fsn3.71316)
Supplement: Supplementary file 11 — Table S2: Association of TFC and HDL in 8556 individuals aged 18–80 years: NHANES 2009–2018. [file FSN3-13-e71316-s010.xlsx]

## Sheet: Table S2
Supplementary Table 2. Association of TFC and HDL in 8,556 individuals aged 18-80 years: NHANES 2009-2018.
	Model 1		Model 2		Model 3
	β (95%CI)	P value	β (95%CI)	P value	β (95%CI)	P value
TFC	-0.242 (-0.362, -0.121)	0.0002	-0.050 (-0.154, 0.055)	0.3536	-0.080 (-0.180, 0.020)	0.1214
Q1 (0-1)	0		0		0
Q2 (2-3)	-1.458 (-2.839, -0.078)	0.0418	-1.284 (-2.767, 0.198)	0.0939	-1.444 (-2.745, -0.142)	0.0335
Q3 (4-5)	-1.856 (-3.268, -0.444)	0.012	-0.827 (-2.294, 0.640)	0.2728	-0.644 (-1.893, 0.604)	0.3158
Q4 (≧6)	-3.274 (-4.698, -1.850)	<0.0001	-1.250 (-2.585, 0.085)	0.0709	-1.597 (-2.767, -0.426)	0.0095
P for trend	<0.0001		0.0962		0.022
TFC, takeout food consumption; HDL, high-density lipoprotein;
Model 1: None
Model 2: model adjust for: adjust for Age, Sex, Race, Education attainment
Model 3: model adjust for: adjust for Age, Sex, Race, Education attainment, Poverty income ratio, Weight, Height, Smoking status, Physical activity
