# Supplementary material for: Takeaway Food Consumption, Dietary Inflammatory Index, and Cardiometabolic Risk Factors in US Adults: Findings From NHANES (2009–2018)
Source: Food Sci Nutr. 2025 Dec 9;13(12):e71316. doi: 10.1002/fsn3.71316 (PMC12689940; doi:10.1002/fsn3.71316)
Supplement: Supplementary file 12 — Table S3: Association of TFC and TG in 8556 individuals aged 18–80 years: NHANES 2009–2018. [file FSN3-13-e71316-s016.xlsx]

## Sheet: Table S3
Supplementary Table 3. Association of TFC and TG in 8,556 individuals aged 18-80 years: NHANES 2009-2018.
	Model 1		Model 2		Model 3
	β (95%CI)	P value	β (95%CI)	P value	β (95%CI)	P value
TFC	-0.271 (-0.813, 0.270)	0.3291	-0.021 (-0.544, 0.503)	0.9383	0.063 (-0.459, 0.585)	0.814
Q1 (0-1)	0		0		0
Q2 (2-3)	7.012 (0.490, 13.534)	0.0384	10.194 (3.355, 17.033)	0.0047	10.701 (3.993, 17.410)	0.0027
Q3 (4-5)	4.559 (-2.473, 11.590)	0.2078	8.391 (1.003, 15.780)	0.0293	7.541 (0.430, 14.653)	0.0417
Q4 (≧6)	3.296 (-3.538, 10.131)	0.3475	6.956 (0.342, 13.571)	0.0431	7.980 (1.202, 14.757)	0.0243
P for trend	0.0243		0.0512		0.0402
TFC, takeout food consumption; TG, triglycerides;
Model 1: None
Model 2: model adjust for: adjust for Age, Sex, Race, Education attainment
Model 3: model adjust for: adjust for Age, Sex, Race, Education attainment, Poverty income ratio, Weight, Height, Smoking status, Physical activity
