# Supplementary material for: Takeaway Food Consumption, Dietary Inflammatory Index, and Cardiometabolic Risk Factors in US Adults: Findings From NHANES (2009–2018)
Source: Food Sci Nutr. 2025 Dec 9;13(12):e71316. doi: 10.1002/fsn3.71316 (PMC12689940; doi:10.1002/fsn3.71316)
Supplement: Supplementary file 13 — Table S4: Association of TFC and FG in 8556 individuals aged 18–80 years: NHANES 2009–2018. [file FSN3-13-e71316-s009.xlsx]

## Sheet: Table S4
Supplementary Table 4. Association of TFC and FG in 8,556 individuals aged 18-80 years: NHANES 2009-2018.
	Model 1		Model 2		Model 3
	β (95%CI)	P value	β (95%CI)	P value	β (95%CI)	P value
TFC	-0.006 (-0.017, 0.005)	0.312	0.012 (0.001, 0.023)	0.0312	0.012 (0.002, 0.023)	0.0263
Q1 (0-1)	0		0		0
Q2 (2-3)	-0.105 (-0.227, 0.017)	0.0959	0.024 (-0.096, 0.145)	0.694	0.019 (-0.093, 0.131)	0.7402
Q3 (4-5)	-0.171 (-0.284, -0.057)	0.0043	0.005 (-0.110, 0.119)	0.9388	-0.028 (-0.134, 0.078)	0.6107
Q4 (≧6)	-0.063 (-0.199, 0.073)	0.3664	0.5489 (0.020, 0.275)	0.0266	0.143 (0.019, 0.267)	0.0269
P for trend	0.1986		0.037		0.0497
TFC, takeout food consumption; FG, fasting glucose;
Model 1: None
Model 2: model adjust for: adjust for Age, Sex, Race, Education attainment
Model 3: model adjust for: adjust for Age, Sex, Race, Education attainment, Poverty income ratio, Weight, Height, Smoking status, Physical activity
