# Supplementary material for: Takeaway Food Consumption, Dietary Inflammatory Index, and Cardiometabolic Risk Factors in US Adults: Findings From NHANES (2009–2018)
Source: Food Sci Nutr. 2025 Dec 9;13(12):e71316. doi: 10.1002/fsn3.71316 (PMC12689940; doi:10.1002/fsn3.71316)
Supplement: Supplementary file 14 — Table S5: Association of TFC and serum insulin in 8556 individuals aged 18–80 years: NHANES 2009–2018. [file FSN3-13-e71316-s002.xlsx]

## Sheet: Table S5
Supplementary Table 5. Association of TFC and serum insulin in 8,556 individuals aged 18-80 years: NHANES 2009-2018.
	Model 1		Model 2		Model 3
	β (95%CI)	P value	β (95%CI)	P value	β (95%CI)	P value
TFC	0.073 (-0.010, 0.155)	0.0889	0.108 (0.020, 0.196)	0.0192	0.093 (0.013, 0.173)	0.0263
Q1 (0-1)	0		0		0
Q2 (2-3)	-0.291 (-1.204, 0.622)	0.5342	0.098 (-0.825, 1.022)	0.8352	-0.092 (-0.908, 0.725)	0.8267
Q3 (4-5)	1.237 (-0.039, 2.513)	0.0614	1.712 (0.437, 2.987)	0.0105	1.060 (-0.009, 2.130)	0.0564
Q4 (≧6)	0.761 (-0.303, 1.824)	0.1651	1.261 (0.148, 2.374)	0.0297	1.010 (-0.002, 2.023)	0.0548
P for trend	0.0504		0.0068		0.0173
TFC, takeout food consumption;
Model 1: None
Model 2: model adjust for: adjust for Age, Sex, Race, Education attainment
Model 3: model adjust for: adjust for Age, Sex, Race, Education attainment, Poverty income ratio, Weight, Height, Smoking status, Physical activity
