# Supplementary material for: Takeaway Food Consumption, Dietary Inflammatory Index, and Cardiometabolic Risk Factors in US Adults: Findings From NHANES (2009–2018)
Source: Food Sci Nutr. 2025 Dec 9;13(12):e71316. doi: 10.1002/fsn3.71316 (PMC12689940; doi:10.1002/fsn3.71316)
Supplement: Supplementary file 15 — Table S6: Association of TFC and IR in 8556 individuals aged 18–80 years: NHANES 2009–2018. [file FSN3-13-e71316-s017.xlsx]

## Sheet: Table S6
Supplementary Table 6. Association of TFC and IR in 8,556 individuals aged 18-80 years: NHANES 2009–2018.
	Model 1		Model 2		Model 3
	β (95%CI)	P value	β (95%CI)	P value	β (95%CI)	P value
TFC	0.013 (-0.022, 0.048)	0.4569	0.037 (0.000, 0.073)	0.0524	0.034 (0.001, 0.067)	0.0489
Q1 (0-1)	0		0		0
Q2 (2-3)	-0.295 (-0.635, 0.046)	0.0941	-0.091 (-0.434, 0.253)	0.6075	-0.135 (-0.440, 0.171)	0.3904
Q3 (4-5)	0.133 (-0.326, 0.592)	0.5715	0.395 (-0.069, 0.860)	0.0999	0.195 (-0.202, 0.593)	0.3387
Q4 (≧6)	0.036 (-0.399, 0.471)	0.8712	0.328 (-0.127, 0.782)	0.1619	0.268 (-0.148, 0.683)	0.2111
P for trend	0.5489		0.0675		0.1155
TFC, takeout food consumption; IR, insulin resistance;
Model 1: None
Model 2: model adjust for: adjust for Age, Sex, Race, Education attainment
Model 3: model adjust for: adjust for Age, Sex, Race, Education attainment, Poverty income ratio, Weight, Height, Smoking status, Physical activity
