# Supplementary material for: Takeaway Food Consumption, Dietary Inflammatory Index, and Cardiometabolic Risk Factors in US Adults: Findings From NHANES (2009–2018)
Source: Food Sci Nutr. 2025 Dec 9;13(12):e71316. doi: 10.1002/fsn3.71316 (PMC12689940; doi:10.1002/fsn3.71316)
Supplement: Supplementary file 16 — Table S7: Association of TFC With All‐Cause and CVD Mortality. [file FSN3-13-e71316-s008.xlsx]

## Sheet: Table S7
Supplementary Table 7. Association of TFC With All-Cause and CVD Mortality.
	Person-y	NO. of Events	Mortality Rate (per1000 Person-y)	Adjusted HR (95%Cl), P Value
				Model 1		Model 2		Model 3
				β (95%CI)	P value	β (95%CI)	P value	β (95%CI)	P value
All-cause mortality
TFC (times)	51937.5	554	10.67	0.9012 (0.8550, 0.9499)	0.0001	0.9825 (0.9401, 1.0269)	0.4347	1.0050 (0.9627, 1.0491)	0.8207
Q1 (0-1)	19354.4	297	15.35	1		1		1
Q2 (2-3)	14688.8	135	9.19	0.5265 (0.3965, 0.6991)	<0.0001	0.6962 (0.5222, 0.9281)	0.0136	0.7719 (0.5892, 1.0113)	0.0604
Q3 (4-5)	8215.67	58	7.06	0.4062 (0.2985, 0.5527)	<0.0001	0.7262 (0.5042, 1.0460)	0.0857	0.8381 (0.5698, 1.2328)	0.3697
Q4 (≧6)	9678.67	64	6.61	0.3844 (0.2701, 0.5471)	<0.0001	0.8207 (0.5746, 1.1721)	0.2771	0.8381 (0.5698, 1.2328)	0.3697
P for trend				<0.0001		0.1107		0.6844
Cardiovascular mortality
TFC (times)	51937.5	128	2.46	0.9242 (0.8470, 1.0084)	0.0765	1.0150 (0.9423, 1.0934)	0.6942	1.0263 (0.9487, 1.1102)	0.5179
Q1 (0-1)	19354.4	64	3.31
Q2 (2-3)	14688.8	32	2.18	0.6916 (0.3513, 1.3616)	0.286	0.9660 (0.5021, 1.8585)	0.9176	1.0407 (0.5610, 1.9307)	0.8993
Q3 (4-5)	8215.67	16	1.95	0.5932 (0.3235, 1.0878)	0.0914	1.1734 (0.5701, 2.4150)	0.6642	1.2443 (0.5975, 2.5913)	0.5591
Q4 (≧6)	9678.67	16	1.65	0.4073 (0.2095, 0.7920)	0.0081	0.9694 (0.4860, 1.9335)	0.9297	1.1022 (0.5189, 2.3414)	0.8001
P for trend				0.0035		0.9053		0.6582
TFC, takeout food consumption;
Model 1: None
Model 2: model adjust for: adjust for Age, Sex, Race, Education attainment
Model 3: model adjust for: adjust for Age, Sex, Race, Education attainment, Poverty income ratio, Weight, Height, Smoking status, Physical activity
Cox proportional hazards models were used to estimate HR and 95% CI.
