# Supplementary material for: Takeaway Food Consumption, Dietary Inflammatory Index, and Cardiometabolic Risk Factors in US Adults: Findings From NHANES (2009–2018)
Source: Food Sci Nutr. 2025 Dec 9;13(12):e71316. doi: 10.1002/fsn3.71316 (PMC12689940; doi:10.1002/fsn3.71316)
Supplement: Supplementary file 17 — Table S8: Associations Between TFC and Pulse, SBP, DBP, TC, LDL, and HbA1c in 8556 Adults Aged 18–80 Years: NHANES 2009–2018. [file FSN3-13-e71316-s007.zip]

Archive with 2 entries (2 files):
- fsn371316-sup-0017-TableS8.xlsx
- Table Ss.xlsx
