# Supplementary material for: Takeaway Food Consumption, Dietary Inflammatory Index, and Cardiometabolic Risk Factors in US Adults: Findings From NHANES (2009–2018)
Source: Food Sci Nutr. 2025 Dec 9;13(12):e71316. doi: 10.1002/fsn3.71316 (PMC12689940; doi:10.1002/fsn3.71316)
Supplement: Supplementary file 17 — Table S8: Associations Between TFC and Pulse, SBP, DBP, TC, LDL, and HbA1c in 8556 Adults Aged 18–80 Years: NHANES 2009–2018. [file FSN3-13-e71316-s007.zip › fsn371316-sup-0017-TableS8.xlsx]

## Sheet: Table S8
Supplementary Table 8: Associations Between TFC and Pulse, SBP, DBP, TC, LDL, and HbA1c in 8,556 Adults Aged 18–80 Years: NHANES 2009–2018.
Outcome	Model 1		Model 2		Model 3
	β (95%CI)	P value	β (95%CI)	P value	β (95%CI)	P value
Outcome: Pulse
TFC	-0.033 (-0.132, 0.066)	0.5188	-0.049 (-0.145, 0.047)	0.3225	-0.025 (-0.121, 0.070)	0.6043
Q1 (0-1)	0		0		0
Q2 (2-3)	-0.465 (-1.274, 0.343)	0.2632	-0.758 (-1.576, 0.061)	0.0739	-0.581 (-1.373, 0.211)	0.1554
Q3 (4-5)	-0.423 (-1.272, 0.426)	0.332	-0.671 (-1.545, 0.204)	0.1372	-0.607 (-1.481, 0.267)	0.1783
Q4 (≧6)	-0.622 (-1.739, 0.494)	0.278	-0.787 (-1.878, 0.305)	0.1623	-0.526 (-1.617, 0.566)	0.3488
P for trend	0.282		0.1655		0.3308
Outcome: SBP
TFC	-0.312 (-0.407, -0.217)	<0.0001	-0.043 (-0.130, 0.045)	0.3423	-0.029 (-0.116, 0.058)	0.5142
Q1 (0-1)	0		0		0
Q2 (2-3)	-1.563 (-2.731, -0.395)	0.0106	0.206 (-0.759, 1.171)	0.6772	0.232 (-0.755, 1.218)	0.6465
Q3 (4-5)	-2.355 (-3.522, -1.188)	0.0002	0.072 (-1.030, 1.174)	0.8987	0.007 (-1.069, 1.083)	0.99
Q4 (≧6)	-3.581 (-4.666, -2.497)	<0.0001	-0.489 (-1.495, 0.516)	0.3435	-0.343 (-1.371, 0.684)	0.515
P for trend	<0.0001		0.3611		0.4748
Outcome: DBP
TFC	0.101 (0.025, 0.177)	0.0107	0.009 (-0.065, 0.083)	0.8093	-0.025 (-0.099, 0.048)	0.5011
Q1 (0-1)	0		0		0
Q2 (2-3)	0.474 (-0.373, 1.321)	0.2765	0.167 (-0.639, 0.973)	0.6858	-0.138 (-0.992, 0.716)	0.753
Q3 (4-5)	1.458 (0.650, 2.265)	0.0007	0.785 (0.008, 1.563)	0.0516	0.316 (-0.403, 1.035)	0.3927
Q4 (≧6)	1.382 (0.462, 2.302)	0.0043	0.345 (-0.564, 1.254)	0.4599	-0.090 (-1.021, 0.841)	0.85
P for trend	0.0005		0.2459		0.9173
Outcome: TC
TFC	-0.505 (-0.824, -0.185)	0.0027	-0.108 (-0.414, 0.198)	0.4923	-0.158 (-0.459, 0.143)	0.3062
Q1 (0-1)	0		0		0
Q2 (2-3)	-2.177 (-5.061, 0.708)	0.1433	-0.490 (-3.266, 2.286)	0.7303	-0.990 (-3.874, 1.894)	0.5035
Q3 (4-5)	-3.397 (-6.102, -0.692)	0.0161	-0.224 (-3.071, 2.624)	0.878	-0.790 (-3.663, 2.083)	0.5919
Q4 (≧6)	-4.977 (-8.393, -1.560)	0.0056	-0.393 (-3.613, 2.828)	0.8119	-1.055 (-4.317, 2.208)	0.5286
P for trend	0.003		0.8457		0.55
Outcome: LDL
TFC	-0.220 (-0.469, 0.030)	0.0882	-0.067 (-0.323, 0.188)	0.6083	-0.103 (-0.359, 0.153)	0.434
Q1 (0-1)	0		0		0
Q2 (2-3)	-1.741 (-4.091, 0.609)	0.1507	-0.822 (-3.144, 1.500)	0.4902	-1.239 (-3.734, 1.257)	0.3343
Q3 (4-5)	-2.180 (-4.367, 0.006)	0.0544	-0.779 (-3.166, 1.609)	0.5246	-1.341 (-3.803, 1.120)	0.2895
Q4 (≧6)	-2.393 (-5.060, 0.274)	0.0827	-0.568 (-3.251, 2.115)	0.6793	-1.060 (-3.827, 1.707)	0.4555
P for trend	0.0619		0.6777		0.4372
Outcome: HbAlc
TFC	-0.012 (-0.018, -0.006)	0.0004	0.004 (-0.002, 0.010)	0.2074	0.004 (-0.002, 0.010)	0.1467
Q1 (0-1)	0		0		0
Q2 (2-3)	-0.088 (-0.144, -0.032)	0.0028	0.017 (-0.039, 0.074)	0.5463	0.018 (-0.036, 0.073)	0.5117
Q3 (4-5)	-0.157 (-0.221, -0.094)	<0.0001	-0.009 (-0.071, 0.054)	0.7856	-0.022 (-0.083, 0.039)	0.4872
Q4 (≧6)	-0.140 (-0.211, -0.069)	0.0002	0.049 (-0.022, 0.119)	0.1785	0.053 (-0.016, 0.122)	0.139
P for trend	<0.0001		0.2712		0.2714
TFC, Takeaway Food Consumption; SBP, systolic blood pressure; DBP, diastolic blood pressure; TC, total cholesterol; LDL, low-density lipoprotein; TG, triglycerides; HbAlc, glycated hemoglobin;
Model 1: None
Model 2: model adjust for: adjust for Age, Sex, Race, Education attainment
Model 3: model adjust for: adjust for Age, Sex, Race, Education attainment, Poverty income ratio, Weight, Height, Smoking status, Physical activity
