# Supplementary material for: Takeaway Food Consumption, Dietary Inflammatory Index, and Cardiometabolic Risk Factors in US Adults: Findings From NHANES (2009–2018)
Source: Food Sci Nutr. 2025 Dec 9;13(12):e71316. doi: 10.1002/fsn3.71316 (PMC12689940; doi:10.1002/fsn3.71316)
Supplement: Supplementary file 17 — Table S8: Associations Between TFC and Pulse, SBP, DBP, TC, LDL, and HbA1c in 8556 Adults Aged 18–80 Years: NHANES 2009–2018. [file FSN3-13-e71316-s007.zip › Table Ss.xlsx]

## Sheet: Table S1
Supplementary Table 1. Baseline Characteristics of Nutrient Composition of DII Parameters Grouped by TFC Frequency.
	Overall	TFC Frequency				P value
		Q1 (<2)	Q2 (2-4)	Q3 (4-6)	Q4 (≧6)
N (%)	8,556 (100%)	3,218 (37.61%)	2,453 (28.67%)	1,324 (15.47%)	1,561 (18.24%)
DII scores	1.0071 (0.9289, 1.0853)	1.0482 (0.9333, 1.1631)	1.0217 (0.8992, 1.1441)	0.9466 (0.7968, 1.0964)	0.9782 (0.8439, 1.1126)	0.6019
Energy (kcal)	0.0017 (-0.0024, 0.0057)	-0.0287 (-0.0354, -0.0220)	-0.0062 (-0.0146, 0.0021)	0.0274 (0.0157, 0.0391)	0.0346 (0.0260, 0.0433)	<0.0001
Protein (g)	-0.0004 (-0.0010, 0.0001)	-0.0029 (-0.0037, -0.0021)	-0.0014 (-0.0023, -0.0004)	0.0019 (0.0006, 0.0032)	0.0024 (0.0012, 0.0035)	<0.0001
Carbohydrate (g)	-0.0194 (-0.0217, -0.0171)	-0.0300 (-0.0340, -0.0261)	-0.0300 (-0.0340, -0.0261)	-0.0102 (-0.0164, -0.0039)	-0.0055 (-0.0099, -0.0011)	<0.0001
Dietary fiber (g)	0.1480 (0.1298, 0.1662)	0.1614 (0.1339, 0.1890)	0.1456 (0.1147, 0.1766)	0.1439 (0.1081, 0.1798)	0.1352 (0.1009, 0.1696)	0.6105
Total fat (g)	0.0427 (0.0369, 0.0484)	-0.0070 (-0.0173, 0.0033)	0.0358 (0.0239, 0.0476)	0.0789 (0.0638, 0.0939)	0.0931 (0.0797, 0.1065)	<0.0001
Total saturated fat acids (gm)	-0.0555 (-0.0625, 0.0485)	-0.1065 (-0.1206, -0.0925)	-0.0656 (-0.0789, -0.0523)	-0.0116 (-0.0300, 0.0067)	-0.0050 (-0.0221, 0.0121)	<0.0001
MUFA (g)	-0.0002 (-0.0004, 0.0000)	0.0012 (0.0009, 0.0016)	0.0012 (0.0009, 0.0016)	-0.0013 (-0.0018, -0.0008)	-0.0017 (-0.0021, -0.0012)	<0.0001
PUFA (g)	-0.0946 (-0.1016, -0.0875)	-0.0417 (-0.0539, -0.0296)	-0.0881 (-0.1024, -0.0738)	-0.1245 (-0.1428, -0.1062)	-0.1540 (-0.1716, -0.1364)	<0.0001
Cholesterol (mg)	-0.0174 (-0.0202, -0.0146)	-0.0266 (-0.0310, -0.0222)	-0.0211 (-0.0256, -0.0167)	-0.0040 (-0.0104, 0.0024)	-0.0100 (-0.0160, -0.0041)	<0.0001
Vitamin A (mcg)	0.0250 (0.0154, 0.0345)	0.0310 (0.0145, 0.0476)	0.0232 (0.0087, 0.0377)	0.0004 (-0.0171, 0.0179)	0.0386 (0.0224, 0.0548)	0.0103
β carotene (mcg)	0.3357 (0.3230, 0.3484)	0.3320 (0.3113, 0.3528)	0.3323 (0.3086, 0.3560)	0.3359 (0.3079, 0.3638)	0.3453 (0.3236, 0.3670)	0.8029
Vitamin B1 (mg)	0.0123 (0.0104, 0.0143)	0.0181 (0.0155, 0.0208)	0.0139 (0.0101, 0.0176)	0.0032 (-0.0015, 0.0080)	0.0094 (0.0055, 0.0133)	<0.0001
Vitamin B2 (mg)	-0.0138 (-0.0153, -0.0123)	-0.0113 (-0.0137, -0.0088)	-0.0134 (-0.0158, -0.0109)	-0.0171 (-0.0202, -0.0139)	-0.0154 (-0.0180, -0.0128)	0.0057
Niacin (mg)	0.0144 (0.0100, 0.0188)	0.0144 (0.0100, 0.0188)	0.0235 (0.0165, 0.0305)	-0.0081 (-0.0192, 0.0030)	-0.0085 (-0.0172, 0.0002)	<0.0001
Vitamin B6 (mg)	-0.0974 (-0.1052, -0.0896)	-0.0856 (-0.0967, -0.0744)	-0.0862 (-0.0976, -0.0748)	-0.1144 (-0.1332, -0.0957)	-0.1154 (-0.1294, -0.1013)	0.0003
Folic acid	0.1051 (0.1008, 0.1095)	0.1085 (0.1024, 0.1146)	0.1096 (0.1022, 0.1171)	0.0920 (0.0819, 0.1021)	0.1050 (0.0965, 0.1134)	0.0282
Vitamin B12 (mcg)	-0.0095 (-0.0119, -0.0070)	-0.0139 (-0.0182, -0.0096)	-0.0111 (-0.0150, -0.0072)	-0.0034 (-0.0085, 0.0017)	-0.0059 (-0.0106, -0.0012)	0.0016
Vitamin C (mg)	0.2101 (0.2001, 0.2202)	0.1966 (0.1809, 0.2123)	0.2064 (0.1876, 0.2253)	0.2318 (0.2125, 0.2511)	0.2168 (0.1961, 0.2375)	0.0233
Vitamin D (mcg)	0.2098 (0.2002, 0.2194)	0.1895 (0.1705, 0.2084)	0.2121 (0.1963, 0.2279)	0.2188 (0.1992, 0.2383)	0.2284 (0.2068, 0.2500)	0.0519
Vitamin E (mg)	0.0676 (0.0547, 0.0806)	0.1030 (0.0863, 0.1197)	0.0892 (0.0648, 0.1136)	0.0301 (0.0013, 0.0589)	0.0190 (-0.0114, 0.0495)	<0.0001
Magnesium (mg)	0.0306 (0.0199, 0.0412)	0.0462 (0.0316, 0.0608)	0.0310 (0.0156, 0.0464)	0.0310 (0.0156, 0.0464)	0.0157 (-0.0042, 0.0356)	0.0282
Iron (mg)	0.0003 (-0.0004, 0.0011)	-0.0022 (-0.0032, -0.0011)	-0.0000 (-0.0016, 0.0016)	0.0025 (0.0008, 0.0042)	0.0025 (0.0011, 0.0039)	<0.0001
Zinc (mg)	-0.0194 (-0.0276, -0.0112)	0.0086 (-0.0040, 0.0213)	-0.0151 (-0.0300, -0.0003)	-0.0409 (-0.0595, -0.0222)	-0.0476 (-0.0642, -0.0310)	<0.0001
Selenium (mcg)	-0.1065 (-0.1098, -0.1032)	-0.0906 (-0.0956, -0.0856)	-0.1042 (-0.1102, -0.0981)	-0.1207 (-0.1284, -0.1130)	-0.1206 (-0.1267, -0.1145)	<0.0001
Caffeine (mg)	0.0838 (0.0837, 0.0838)	0.0838 (0.0837, 0.0839)	0.0838 (0.0837, 0.0839)	0.0838 (0.0837, 0.0839)	0.0838 (0.0837, 0.0839)	0.9725
Alcohol (gm)	0.1540 (0.1465, 0.1616)	0.1804 (0.1680, 0.1927)	0.1517 (0.1370, 0.1665)	0.1314 (0.1123, 0.1504)	0.1380 (0.1231, 0.1528)	<0.0001
TFC, takeout food consumption; DII, dietary inflammatory index; MUFA, monounsaturated fatty acids; PUFA, polyunsaturated fats; mg, milligram; mcg, microgram; gm, gram;

## Sheet: Table S2
Supplementary Table 2. Association of TFC and HDL in 8,556 individuals aged 18-80 years: NHANES 2009-2018.
	Model 1		Model 2		Model 3
	β (95%CI)	P value	β (95%CI)	P value	β (95%CI)	P value
TFC	-0.242 (-0.362, -0.121)	0.0002	-0.050 (-0.154, 0.055)	0.3536	-0.080 (-0.180, 0.020)	0.1214
Q1 (0-1)	0		0		0
Q2 (2-3)	-1.458 (-2.839, -0.078)	0.0418	-1.284 (-2.767, 0.198)	0.0939	-1.444 (-2.745, -0.142)	0.0335
Q3 (4-5)	-1.856 (-3.268, -0.444)	0.012	-0.827 (-2.294, 0.640)	0.2728	-0.644 (-1.893, 0.604)	0.3158
Q4 (≧6)	-3.274 (-4.698, -1.850)	<0.0001	-1.250 (-2.585, 0.085)	0.0709	-1.597 (-2.767, -0.426)	0.0095
P for trend	<0.0001		0.0962		0.022
TFC, takeout food consumption; HDL, high-density lipoprotein;
Model 1: None
Model 2: model adjust for: adjust for Age, Sex, Race, Education attainment
Model 3: model adjust for: adjust for Age, Sex, Race, Education attainment, Poverty income ratio, Weight, Height, Smoking status, Physical activity

## Sheet: Table S3
Supplementary Table 3. Association of TFC and TG in 8,556 individuals aged 18-80 years: NHANES 2009-2018.
	Model 1		Model 2		Model 3
	β (95%CI)	P value	β (95%CI)	P value	β (95%CI)	P value
TFC	-0.271 (-0.813, 0.270)	0.3291	-0.021 (-0.544, 0.503)	0.9383	0.063 (-0.459, 0.585)	0.814
Q1 (0-1)	0		0		0
Q2 (2-3)	7.012 (0.490, 13.534)	0.0384	10.194 (3.355, 17.033)	0.0047	10.701 (3.993, 17.410)	0.0027
Q3 (4-5)	4.559 (-2.473, 11.590)	0.2078	8.391 (1.003, 15.780)	0.0293	7.541 (0.430, 14.653)	0.0417
Q4 (≧6)	3.296 (-3.538, 10.131)	0.3475	6.956 (0.342, 13.571)	0.0431	7.980 (1.202, 14.757)	0.0243
P for trend	0.0243		0.0512		0.0402
TFC, takeout food consumption; TG, triglycerides;
Model 1: None
Model 2: model adjust for: adjust for Age, Sex, Race, Education attainment
Model 3: model adjust for: adjust for Age, Sex, Race, Education attainment, Poverty income ratio, Weight, Height, Smoking status, Physical activity

## Sheet: Table S4
Supplementary Table 4. Association of TFC and FG in 8,556 individuals aged 18-80 years: NHANES 2009-2018.
	Model 1		Model 2		Model 3
	β (95%CI)	P value	β (95%CI)	P value	β (95%CI)	P value
TFC	-0.006 (-0.017, 0.005)	0.312	0.012 (0.001, 0.023)	0.0312	0.012 (0.002, 0.023)	0.0263
Q1 (0-1)	0		0		0
Q2 (2-3)	-0.105 (-0.227, 0.017)	0.0959	0.024 (-0.096, 0.145)	0.694	0.019 (-0.093, 0.131)	0.7402
Q3 (4-5)	-0.171 (-0.284, -0.057)	0.0043	0.005 (-0.110, 0.119)	0.9388	-0.028 (-0.134, 0.078)	0.6107
Q4 (≧6)	-0.063 (-0.199, 0.073)	0.3664	0.5489 (0.020, 0.275)	0.0266	0.143 (0.019, 0.267)	0.0269
P for trend	0.1986		0.037		0.0497
TFC, takeout food consumption; FG, fasting glucose;
Model 1: None
Model 2: model adjust for: adjust for Age, Sex, Race, Education attainment
Model 3: model adjust for: adjust for Age, Sex, Race, Education attainment, Poverty income ratio, Weight, Height, Smoking status, Physical activity

## Sheet: Table S5
Supplementary Table 5. Association of TFC and serum insulin in 8,556 individuals aged 18-80 years: NHANES 2009-2018.
	Model 1		Model 2		Model 3
	β (95%CI)	P value	β (95%CI)	P value	β (95%CI)	P value
TFC	0.073 (-0.010, 0.155)	0.0889	0.108 (0.020, 0.196)	0.0192	0.093 (0.013, 0.173)	0.0263
Q1 (0-1)	0		0		0
Q2 (2-3)	-0.291 (-1.204, 0.622)	0.5342	0.098 (-0.825, 1.022)	0.8352	-0.092 (-0.908, 0.725)	0.8267
Q3 (4-5)	1.237 (-0.039, 2.513)	0.0614	1.712 (0.437, 2.987)	0.0105	1.060 (-0.009, 2.130)	0.0564
Q4 (≧6)	0.761 (-0.303, 1.824)	0.1651	1.261 (0.148, 2.374)	0.0297	1.010 (-0.002, 2.023)	0.0548
P for trend	0.0504		0.0068		0.0173
TFC, takeout food consumption;
Model 1: None
Model 2: model adjust for: adjust for Age, Sex, Race, Education attainment
Model 3: model adjust for: adjust for Age, Sex, Race, Education attainment, Poverty income ratio, Weight, Height, Smoking status, Physical activity

## Sheet: Table S6
Supplementary Table 6. Association of TFC and IR in 8,556 individuals aged 18-80 years: NHANES 2009–2018.
	Model 1		Model 2		Model 3
	β (95%CI)	P value	β (95%CI)	P value	β (95%CI)	P value
TFC	0.013 (-0.022, 0.048)	0.4569	0.037 (0.000, 0.073)	0.0524	0.034 (0.001, 0.067)	0.0489
Q1 (0-1)	0		0		0
Q2 (2-3)	-0.295 (-0.635, 0.046)	0.0941	-0.091 (-0.434, 0.253)	0.6075	-0.135 (-0.440, 0.171)	0.3904
Q3 (4-5)	0.133 (-0.326, 0.592)	0.5715	0.395 (-0.069, 0.860)	0.0999	0.195 (-0.202, 0.593)	0.3387
Q4 (≧6)	0.036 (-0.399, 0.471)	0.8712	0.328 (-0.127, 0.782)	0.1619	0.268 (-0.148, 0.683)	0.2111
P for trend	0.5489		0.0675		0.1155
TFC, takeout food consumption; IR, insulin resistance;
Model 1: None
Model 2: model adjust for: adjust for Age, Sex, Race, Education attainment
Model 3: model adjust for: adjust for Age, Sex, Race, Education attainment, Poverty income ratio, Weight, Height, Smoking status, Physical activity

## Sheet: Table S7
Supplementary Table 7. Association of TFC With All-Cause and CVD Mortality.
	Person-y	NO. of Events	Mortality Rate (per1000 Person-y)	Adjusted HR (95%Cl), P Value
				Model 1		Model 2		Model 3
				β (95%CI)	P value	β (95%CI)	P value	β (95%CI)	P value
All-cause mortality
TFC (times)	51937.5	554	10.67	0.9012 (0.8550, 0.9499)	0.0001	0.9825 (0.9401, 1.0269)	0.4347	1.0050 (0.9627, 1.0491)	0.8207
Q1 (0-1)	19354.4	297	15.35	1		1		1
Q2 (2-3)	14688.8	135	9.19	0.5265 (0.3965, 0.6991)	<0.0001	0.6962 (0.5222, 0.9281)	0.0136	0.7719 (0.5892, 1.0113)	0.0604
Q3 (4-5)	8215.67	58	7.06	0.4062 (0.2985, 0.5527)	<0.0001	0.7262 (0.5042, 1.0460)	0.0857	0.8381 (0.5698, 1.2328)	0.3697
Q4 (≧6)	9678.67	64	6.61	0.3844 (0.2701, 0.5471)	<0.0001	0.8207 (0.5746, 1.1721)	0.2771	0.8381 (0.5698, 1.2328)	0.3697
P for trend				<0.0001		0.1107		0.6844
Cardiovascular mortality
TFC (times)	51937.5	128	2.46	0.9242 (0.8470, 1.0084)	0.0765	1.0150 (0.9423, 1.0934)	0.6942	1.0263 (0.9487, 1.1102)	0.5179
Q1 (0-1)	19354.4	64	3.31
Q2 (2-3)	14688.8	32	2.18	0.6916 (0.3513, 1.3616)	0.286	0.9660 (0.5021, 1.8585)	0.9176	1.0407 (0.5610, 1.9307)	0.8993
Q3 (4-5)	8215.67	16	1.95	0.5932 (0.3235, 1.0878)	0.0914	1.1734 (0.5701, 2.4150)	0.6642	1.2443 (0.5975, 2.5913)	0.5591
Q4 (≧6)	9678.67	16	1.65	0.4073 (0.2095, 0.7920)	0.0081	0.9694 (0.4860, 1.9335)	0.9297	1.1022 (0.5189, 2.3414)	0.8001
P for trend				0.0035		0.9053		0.6582
TFC, takeout food consumption;
Model 1: None
Model 2: model adjust for: adjust for Age, Sex, Race, Education attainment
Model 3: model adjust for: adjust for Age, Sex, Race, Education attainment, Poverty income ratio, Weight, Height, Smoking status, Physical activity
Cox proportional hazards models were used to estimate HR and 95% CI.

## Sheet: Table S8
Supplementary Table 8: Associations Between TFC and Pulse, SBP, DBP, TC, LDL, and HbA1c in 8,556 Adults Aged 18–80 Years: NHANES 2009–2018.
Outcome	Model 1		Model 2		Model 3
	β (95%CI)	P value	β (95%CI)	P value	β (95%CI)	P value
Outcome: Pulse
TFC	-0.033 (-0.132, 0.066)	0.5188	-0.049 (-0.145, 0.047)	0.3225	-0.025 (-0.121, 0.070)	0.6043
Q1 (0-1)	0		0		0
Q2 (2-3)	-0.465 (-1.274, 0.343)	0.2632	-0.758 (-1.576, 0.061)	0.0739	-0.581 (-1.373, 0.211)	0.1554
Q3 (4-5)	-0.423 (-1.272, 0.426)	0.332	-0.671 (-1.545, 0.204)	0.1372	-0.607 (-1.481, 0.267)	0.1783
Q4 (≧6)	-0.622 (-1.739, 0.494)	0.278	-0.787 (-1.878, 0.305)	0.1623	-0.526 (-1.617, 0.566)	0.3488
P for trend	0.282		0.1655		0.3308
Outcome: SBP
TFC	-0.312 (-0.407, -0.217)	<0.0001	-0.043 (-0.130, 0.045)	0.3423	-0.029 (-0.116, 0.058)	0.5142
Q1 (0-1)	0		0		0
Q2 (2-3)	-1.563 (-2.731, -0.395)	0.0106	0.206 (-0.759, 1.171)	0.6772	0.232 (-0.755, 1.218)	0.6465
Q3 (4-5)	-2.355 (-3.522, -1.188)	0.0002	0.072 (-1.030, 1.174)	0.8987	0.007 (-1.069, 1.083)	0.99
Q4 (≧6)	-3.581 (-4.666, -2.497)	<0.0001	-0.489 (-1.495, 0.516)	0.3435	-0.343 (-1.371, 0.684)	0.515
P for trend	<0.0001		0.3611		0.4748
Outcome: DBP
TFC	0.101 (0.025, 0.177)	0.0107	0.009 (-0.065, 0.083)	0.8093	-0.025 (-0.099, 0.048)	0.5011
Q1 (0-1)	0		0		0
Q2 (2-3)	0.474 (-0.373, 1.321)	0.2765	0.167 (-0.639, 0.973)	0.6858	-0.138 (-0.992, 0.716)	0.753
Q3 (4-5)	1.458 (0.650, 2.265)	0.0007	0.785 (0.008, 1.563)	0.0516	0.316 (-0.403, 1.035)	0.3927
Q4 (≧6)	1.382 (0.462, 2.302)	0.0043	0.345 (-0.564, 1.254)	0.4599	-0.090 (-1.021, 0.841)	0.85
P for trend	0.0005		0.2459		0.9173
Outcome: TC
TFC	-0.505 (-0.824, -0.185)	0.0027	-0.108 (-0.414, 0.198)	0.4923	-0.158 (-0.459, 0.143)	0.3062
Q1 (0-1)	0		0		0
Q2 (2-3)	-2.177 (-5.061, 0.708)	0.1433	-0.490 (-3.266, 2.286)	0.7303	-0.990 (-3.874, 1.894)	0.5035
Q3 (4-5)	-3.397 (-6.102, -0.692)	0.0161	-0.224 (-3.071, 2.624)	0.878	-0.790 (-3.663, 2.083)	0.5919
Q4 (≧6)	-4.977 (-8.393, -1.560)	0.0056	-0.393 (-3.613, 2.828)	0.8119	-1.055 (-4.317, 2.208)	0.5286
P for trend	0.003		0.8457		0.55
Outcome: LDL
TFC	-0.220 (-0.469, 0.030)	0.0882	-0.067 (-0.323, 0.188)	0.6083	-0.103 (-0.359, 0.153)	0.434
Q1 (0-1)	0		0		0
Q2 (2-3)	-1.741 (-4.091, 0.609)	0.1507	-0.822 (-3.144, 1.500)	0.4902	-1.239 (-3.734, 1.257)	0.3343
Q3 (4-5)	-2.180 (-4.367, 0.006)	0.0544	-0.779 (-3.166, 1.609)	0.5246	-1.341 (-3.803, 1.120)	0.2895
Q4 (≧6)	-2.393 (-5.060, 0.274)	0.0827	-0.568 (-3.251, 2.115)	0.6793	-1.060 (-3.827, 1.707)	0.4555
P for trend	0.0619		0.6777		0.4372
Outcome: HbAlc
TFC	-0.012 (-0.018, -0.006)	0.0004	0.004 (-0.002, 0.010)	0.2074	0.004 (-0.002, 0.010)	0.1467
Q1 (0-1)	0		0		0
Q2 (2-3)	-0.088 (-0.144, -0.032)	0.0028	0.017 (-0.039, 0.074)	0.5463	0.018 (-0.036, 0.073)	0.5117
Q3 (4-5)	-0.157 (-0.221, -0.094)	<0.0001	-0.009 (-0.071, 0.054)	0.7856	-0.022 (-0.083, 0.039)	0.4872
Q4 (≧6)	-0.140 (-0.211, -0.069)	0.0002	0.049 (-0.022, 0.119)	0.1785	0.053 (-0.016, 0.122)	0.139
P for trend	<0.0001		0.2712		0.2714
TFC, Takeaway Food Consumption; SBP, systolic blood pressure; DBP, diastolic blood pressure; TC, total cholesterol; LDL, low-density lipoprotein; TG, triglycerides; HbAlc, glycated hemoglobin;
Model 1: None
Model 2: model adjust for: adjust for Age, Sex, Race, Education attainment
Model 3: model adjust for: adjust for Age, Sex, Race, Education attainment, Poverty income ratio, Weight, Height, Smoking status, Physical activity
